# Supplementary material for: Mesenchymal Stem Cell Sheet Centrifuge-Assisted Layering Augments Pro-Regenerative Cytokine Production
Source: Cells. 2022 Sep 12;11(18):2840. doi: 10.3390/cells11182840 (PMC9497223; doi:10.3390/cells11182840)
Supplement: Supplementary file 1 [file cells-11-02840-s001.zip]

Archive with 1 entries (1 files):
- cells-1868213-supplementary.pdf
